# Supplementary material for: Antioxidant and Antiaging Properties of a Novel Synergistic Nutraceutical Complex: Readouts from an In Cellulo Study and an In Vivo Prospective, Randomized Trial
Source: Antioxidants (Basel). 2022 Feb 26;11(3):468. doi: 10.3390/antiox11030468 (PMC8944750; doi:10.3390/antiox11030468)
Supplement: Supplementary file 1 [file antioxidants-11-00468-s001.zip]

Archive with 1 entries (1 files):
- antioxidants-1600431-supplementary.pdf
